# Supplementary material for: Campylobacter prophage diversity reveals pervasive recombination between prophages from different Campylobacter species
Source: Microbiol Spectr. 2023 Dec 13;12(1):e02795-23. doi: 10.1128/spectrum.02795-23 (PMC10782988; doi:10.1128/spectrum.02795-23)
Supplement: Supplementary material 1 — List of bacterial genomes used. [file spectrum.02795-23-s0001.xlsx]

## Sheet: Sheet1
Supplementary material 1. List of bacterial genomes used.
Strain	Biosample	Isolation source	Number of Prophages
C.armoricus_CA639	SAMN10711499	Enviromental	1
C.armoricus_CCUG-73571	SAMN14886864	Enviromental	1
C.avium_LGM-24591	SAMN03737963	Livestock	1
C.blaseri_LMG-30333	SAMN10884419	Mammal	1
C.canadensis_LMG-24001	SAMN03737966	Avian	1
C.coli_14158-6	SAMN25686031	Insect	2
C.coli_14240-1	SAMN25686155	Livestock	1
C.coli_14983A	SAMN05544801	Insect	3
C.coli_15-537360	SAMN02603390	Human	0
C.coli_16SHKX65C	SAMN11316573	Livestock	1
C.coli_20A420	SAMN15379446	Enviromental	0
C.coli_AR-0411	SAMN12648961	N/A	1
C.coli_AR-0417	SAMN12648967	N/A	1
C.coli_AR-0418	SAMN12648968	N/A	2
C.coli_AR-0420	SAMN12648970	N/A	1
C.coli_BFR-CA-9557	SAMN03754337	Livestock	1
C.coli_BG2108	SAMN05942181	Livestock	1
C.coli_BP3183	SAMN05942184	Livestock	1
C.coli_C203016	SAMN21240411	Livestock	1
C.coli_C203018	SAMN21378319	Livestock	1
C.coli_C203110	SAMN21378336	Livestock	1
C.coli_C203112	SAMN21378337	Livestock	1
C.coli_C203115	SAMN21378338	Livestock	1
C.coli_CC19CH075	SAMN17379417	N/A	2
C.coli_CC19CH076	SAMN17379418	N/A	2
C.coli_CC19DZ036	SAMN17379471	N/A	2
C.coli_CC19DZ037	SAMN17379499	N/A	2
C.coli_CFSAN032805	SAMN03580886	Livestock	0
C.coli_FB1	SAMN03381357	Human	0
C.coli_FDAARGOS_1028	SAMN16357197	N/A	0
C.coli_FDAARGOS_1465	SAMN20888882	N/A	0
C.coli_FDAARGOS_1466	SAMN20888883	N/A	3
C.coli_FDAARGOS_735	SAMN11056450	Human	0
C.coli_FDAARGOS-1464	SAMN20888881	N/A	0
C.coli_HC2-48	SAMN04202590	Mammal	0
C.coli_meC0280	SAMN08031447	Livestock	1
C.coli_meC0281	SAMN08031524	Livestock	2
C.coli_meC0467	SAMN08031525	Livestock	0
C.coli_MG1116	SAMN05942182	Livestock	1
C.coli_N29710	SAMN02603234	N/A	0
C.coli_OR12	SAMN04271271	Avian	4
C.coli_P4581	SAMN14648956	Mammal	1
C.coli_PSU-29	SAMN16083344	Livestock	0
C.coli_PSU-32	SAMN16083725	Livestock	0
C.coli_R18.1828	SAMN15156909	Human	1
C.coli_R19.0802	SAMN15156961	Human	1
C.coli_R19.0895	SAMN15156968	Human	1
C.coli_R19.1157	SAMN15156991	Human	3
C.coli_RM1875	SAMN02743856	Livestock	2
C.coli_RM2228	SAMN10913631	Livestock	0
C.coli_RM4661	SAMN02743855	Livestock	3
C.coli_RM5611	SAMN02743854	Livestock	0
C.coli_S9	SAMN11618583	Mammal	1
C.coli_WA333	SAMN05942178	Livestock	1
C.coli_YF2105	SAMN05942180	Livestock	1
C.coli_YH501	SAMN04883459	Avian	0
C.coli_YH502	SAMN06177343	Avian	1
C.coli_YH503	SAMN08160608	Avian	1
C.coli_YH504	SAMN25276611	Avian	1
C.coli_ZV1224	SAMN05942188	Livestock	0
C.concisus_H16O-S1	SAMN08042471	Human	0
C.concisus_H1O1	SAMN05908145	Human	1
C.concisus_H9O-S2	SAMN05908146	Human	0
C.concisus_P10CDO-S2	SAMN08042488	Human	1
C.concisus_P11CDO-S1	SAMN08042489	Human	0
C.concisus_P13UCO-S1	SAMN08042490	Human	0
C.concisus_P15UCO-S2	SAMN05908162	Human	0
C.concisus_P1CDO2	SAMN08042482	Human	2
C.concisus_P1CDO3	SAMN08042483	Human	0
C.concisus_P26UCO-S2	SAMN08042497	Human	2
C.concisus_P27CDO-S2	SAMN08042499	Human	0
C.concisus_P2CDO4	SAMN07160232	Human	0
C.concisus_P3UCB1	SAMN05908158	Human	1
C.concisus_P3UCO1	SAMN05908159	Human	1
C.conscisus_13826	SAMN02604054	N/A	1
C.conscisus_ATCC-33237	SAMN03342362	Human	1
C.corcagiensis_2016D-0077	SAMN16387701	Mammal	1
C.corcagiensis_LMG-27932	SAMN10884418	Mammal	2
C.cuniculorum_2010D-8469	SAMN04545296	N/A	2
C.cuniculorum_LMG-24588	SAMN03737969	Mammal	2
C.curvus_525.92	SAMN02604055	N/A	1
C.curvus_ATCC-35224	SAMN14886871	Human	0
C.curvus_FDAARGOS_1547	SAMN22091644	N/A	0
C.curvus_MGYG-HGUT-01706	SAMEA5851210	Human	1
C.fetus_01/165	SAMN04505906	Mammal	2
C.fetus_03-427	SAMN02604287	N/A	0
C.fetus_04/554	SAMN02870597	Mammal	1
C.fetus_772	SAMN08618845	Human	1
C.fetus_82-40	SAMN02604050	N/A	1
C.fetus_84-112	SAMEA3283138	N/A	4
C.fetus_97_608	SAMN02870596	Mammal	4
C.fetus_CFF00A031	SAMN13976978	Livestock	1
C.fetus_CFF02A725-35A	SAMN13976976	Livestock	1
C.fetus_CFF09A980	SAMN13976977	Livestock	1
C.fetus_CFV08A1102-42A	SAMN13976980	Livestock	4
C.fetus_CFV08A948-2A	SAMN13976979	Livestock	4
C.fetus_cfvi03/293	SAMN02641386	N/A	2
C.fetus_CFViADRI1362	SAMN13976982	Livestock	9
C.fetus_CFViADRI545	SAMN13976981	Livestock	8
C.fetus_CITCf02	SAMN18438775	Human	0
C.fetus_FDAARGOS_1591	SAMN22365120	N/A	0
C.fetus_INIA/17144	SAMN12256997	Mammal	2
C.fetus_NCTC-10354	SAMN12636415	N/A	2
C.fetus_NCTC10842	SAMEA4063018	Livestock	0
C.fetus_P4531	SAMN14615035	Mammal	0
C.fetus_pet3	SAMN02689633	Reptile	0
C.fetus_Sp3	SAMN03366410	Reptile	1
C.geochelonis_LMG-29375	SAMN10884420	Reptile	0
C.gracilis_ATCC-33236	SAMN03862076	Human	2
C.gracilis_FDAARGOS_1548	SAMN22091645	N/A	2
C.helveticus_2013D-9613	SAMN04545298	N/A	4
C.helveticus_ATCC-51209	SAMN03737972	Mammal	2
C.hepaticus_HV10	SAMN04544305	Livestock	0
C.hepaticus_UF2019SK1	SAMN16960974	Livestock	0
C.hepaticus_USA52	SAMN16556680	Livestock	0
C.hominis_Baa-381	SAMN02603439	N/A	1
C.hominis_FDAARGOS_1467	SAMN20888884	N/A	1
C.hyointestinalis_CCUG	SAMN14886879	Livestock	0
C.hyointestinalis_CCUG-27631	SAMN03737974	Livestock	2
C.hyointestinalis_LMG-9260	SAMN03737973	Human	0
C.hyointestinalis_MGYG-HGUT-02307	SAMEA5851811	Human	0
C.hyointestinalis_S12	SAMN11774492	Mammal	1
C.iguaniorum_1485E	SAMN02929694	Reptile	0
C.iguaniorum_2463D	SAMN03378131	Reptile	3
C.iguaniorum_RM11343	SAMN03737975	Mammal	0
C.insulaenigrae_NCTC-12927	SAMN03248541	Mammal	1
C.insulaenigrae_NCTC12927	SAMEA48403168	N/A	1
C.insulaenigrae_NCTC12928	SAMEA104307708	Mammal	1
C.jejuni_00-0949	SAMN03216759	Human	3
C.jejuni_00-1597	SAMN03216760	Human	1
C.jejuni_00-2425	SAMN02603723	Human	2
C.jejuni_00-2538	SAMN02603725	Human	2
C.jejuni_00-2544	SAMN02603726	Human	2
C.jejuni_00-2546	SAMN02603724	Human	1
C.jejuni_00-6200	SAMN03216761	Human	1
C.jejuni_01-1512	SAMN03216762	Human	3
C.jejuni_11168-BN148	SAMEA2271917	N/A	0
C.jejuni_11168H/araE	SAMN07357073	Human	0
C.jejuni_11168H/lacY	SAMN07357094	Human	0
C.jejuni_12567	SAMN08849677	Livestock	1
C.jejuni_12660	SAMN08849631	Livestock	1
C.jejuni_12661	SAMN08849650	Avian	0
C.jejuni_12664	SAMN08849636	Livestock	0
C.jejuni_14980A	SAMN05544802	Livestock	0
C.jejuni_14991B	SAMN25685808	Insect	0
C.jejuni_15065A	SAMN25656797	N/A	2
C.jejuni_15363C	SAMN25685231	N/A	0
C.jejuni_15516C	SAMN25686010	Livestock	2
C.jejuni_15597A	SAMN25686030	Livestock	0
C.jejuni_19S00001	SAMN14120449	Human	1
C.jejuni_2016-IZSVE-19-111250	SAMN14944012	N/A	1
C.jejuni_269.97	SAMN02604056	N/A	3
C.jejuni_32488	SAMN02179883	Human	1
C.jejuni_35925	SAMN03344735	N/A	0
C.jejuni_4031	SAMEA2272246	Human	1
C.jejuni_6-1083-19	SAMN22668664	Human	0
C.jejuni_6-1197-19	SAMN22668665	Human	0
C.jejuni_6-897-19	SAMN22668663	Human	0
C.jejuni_81-176	SAMN02604044	N/A	0
C.jejuni_81-176_G1_B0	SAMN07357174	Human	0
C.jejuni_81-176_G1_B7	SAMN07357615	Human	0
C.jejuni_81116	SAMN02603008	N/A	0
C.jejuni_9090	SAMN11415912	Human	2
C.jejuni_A9a	SAMN15351901	Livestock	0
C.jejuni_AR-0412	SAMN12648962	N/A	1
C.jejuni_AR-0413	SAMN12648963	N/A	0
C.jejuni_AR-0414	SAMN12648964	N/A	0
C.jejuni_AR-0415	SAMN12648965	N/A	0
C.jejuni_AR-0419	SAMN12648969	N/A	1
C.jejuni_ATCC-33560	SAMN06339750	Livestock	0
C.jejuni_ATCC-35925	SAMN06554007	Avian	0
C.jejuni_BC	SAMN10101901	Livestock	0
C.jejuni_BCW_6920	SAMN05913002	Livestock	0
C.jejuni_BfR-CA-14430	SAMN12647218	Livestock	0
C.jejuni_BP18682	SAMN14451476	Human	1
C.jejuni_C109	SAMN15690928	Livestock	0
C.jejuni_C1922C72	SAMN15690939	Livestock	0
C.jejuni_C197	SAMN15690929	Livestock	0
C.jejuni_C201	SAMN15690930	Livestock	1
C.jejuni_C203	SAMN15690931	Livestock	0
C.jejuni_C219	SAMN15690932	Livestock	0
C.jejuni_C220	SAMN15690933	Livestock	0
C.jejuni_C34	SAMN15690924	Livestock	0
C.jejuni_C41	SAMN15664427	N/A	0
C.jejuni_C57	SAMN15690927	Livestock	0
C.jejuni_CAMSA2002	SAMN08987254	Livestock	1
C.jejuni_CAMSA2038	SAMN08987256	Livestock	1
C.jejuni_CC177238	SAMEA8911316	N/A	1
C.jejuni_CC19PF065	SAMN17379544	N/A	1
C.jejuni_CFSAN032806	SAMN03580887	Livestock	3
C.jejuni_CFSAN054106	SAMN08663432	N/A	5
C.jejuni_CFSAN054107	SAMN08663442	Enviromental	3
C.jejuni_CG8421	SAMN02470701	N/A	0
C.jejuni_CJ017CCUA	SAMN05831994	Human	1
C.jejuni_CJ018CCUA	SAMN05831991	Human	2
C.jejuni_CJ031CC45	SAMN05831969	Human	1
C.jejuni_CJ066CC508	SAMN05831989	Human	0
C.jejuni_CJ067CC45	SAMN05831970	Human	0
C.jejuni_CJ071CC464	SAMN05831988	Human	1
C.jejuni_CJ074CC443	SAMN05831985	Human	0
C.jejuni_CJ090CC1332	SAMN05831990	Human	0
C.jejuni_CJ121364	SAMEA8911315	Livestock	2
C.jejuni_CJ513CC45	SAMN05831976	Human	0
C.jejuni_CJ515CC45	SAMN05831978	Human	1
C.jejuni_CJ677CC002	SAMN03246003	Human	2
C.jejuni_CJ677CC008	SAMN03246004	Human	1
C.jejuni_CJ677CC010	SAMN03246005	Human	2
C.jejuni_CJ677CC012	SAMN03246006	Human	1
C.jejuni_CJ677CC013	SAMN03246007	Human	1
C.jejuni_CJ677CC014	SAMN03246008	Human	2
C.jejuni_CJ677CC016	SAMN03246009	Human	1
C.jejuni_CJ677CC024	SAMN03246010	Human	1
C.jejuni_CJ677CC026	SAMN03246011	Human	1
C.jejuni_CJ677CC032	SAMN03246012	Human	2
C.jejuni_CJ677CC033	SAMN03246013	Human	1
C.jejuni_CJ677CC034	SAMN03246014	Human	1
C.jejuni_CJ677CC036	SAMN03246015	Human	1
C.jejuni_CJ677CC039	SAMN03246016	Human	1
C.jejuni_CJ677CC040	SAMN03246017	Human	1
C.jejuni_CJ677CC041	SAMN03246018	Human	1
C.jejuni_CJ677CC047	SAMN03246019	Human	1
C.jejuni_CJ677CC052	SAMN03246020	Human	1
C.jejuni_CJ677CC058	SAMN03246021	Human	1
C.jejuni_CJ677CC059	SAMN03246022	Human	1
C.jejuni_CJ677CC061	SAMN03246023	Human	1
C.jejuni_CJ677CC062	SAMN03246024	Human	1
C.jejuni_CJ677CC064	SAMN03246025	Human	1
C.jejuni_CJ677CC073	SAMN03246026	Human	2
C.jejuni_CJ677CC078	SAMN03246027	Human	1
C.jejuni_CJ677CC085	SAMN03246028	Human	1
C.jejuni_CJ677CC086	SAMN03246029	Human	1
C.jejuni_CJ677CC092	SAMN03246030	Human	1
C.jejuni_CJ677CC094	SAMN03246031	Human	1
C.jejuni_CJ677CC095	SAMN03246032	Human	1
C.jejuni_CJ677CC100	SAMN03246033	Human	2
C.jejuni_CJ677CC519	SAMN03246034	Human	1
C.jejuni_CJ677CC520	SAMN03246035	Human	2
C.jejuni_CJ677CC521	SAMN03246036	Human	2
C.jejuni_CJ677CC522	SAMN03246037	Human	0
C.jejuni_CJ677CC523	SAMN03246038	Human	2
C.jejuni_CJ677CC524	SAMN03246039	Human	1
C.jejuni_CJ677CC525	SAMN03246040	Human	0
C.jejuni_CJ677CC526	SAMN03246041	Human	1
C.jejuni_CJ677CC527	SAMN03246042	Human	0
C.jejuni_CJ677CC528	SAMN03246043	Human	1
C.jejuni_CJ677CC529	SAMN03246044	Human	1
C.jejuni_CJ677CC530	SAMN03246045	Human	2
C.jejuni_CJ677CC531	SAMN03246046	Human	2
C.jejuni_CJ677CC532	SAMN03246047	Human	1
C.jejuni_CJ677CC533	SAMN03246048	Human	3
C.jejuni_CJ677CC534	SAMN03246049	Human	1
C.jejuni_CJ677CC535	SAMN03246050	Human	1
C.jejuni_CJ677CC536	SAMN03246051	Human	0
C.jejuni_CJ677CC537	SAMN03246052	Human	1
C.jejuni_CJ677CC538	SAMN03246053	Human	2
C.jejuni_CJ677CC539	SAMN03246054	Human	1
C.jejuni_CJ677CC540	SAMN03246055	Human	1
C.jejuni_CJ677CC541	SAMN03246056	Human	1
C.jejuni_CJ677CC542	SAMN03246057	Human	1
C.jejuni_CJP19-D445	SAMN17131267	N/A	1
C.jejuni_CJP19-D996	SAMN17131268	N/A	1
C.jejuni_CLB104	SAMN10536214	Livestock	2
C.jejuni_CMP10190	SAMN22668667	Human	1
C.jejuni_CMP10201	SAMN22668668	Human	1
C.jejuni_D33a	SAMN15351903	Livestock	0
C.jejuni_D42a	SAMN02990964	Livestock	1
C.jejuni_D7331	SAMN04545062	N/A	0
C.jejuni_F38011	SAMN02376799	N/A	1
C.jejuni_FDAARGOS_1546	SAMN22091643	N/A	0
C.jejuni_FDAARGOS_262	SAMN04875588	Mammal	0
C.jejuni_FDAARGOS_263	SAMN04875589	Human	0
C.jejuni_FDAARGOS_265	SAMN04875591	Human	0
C.jejuni_FDAARGOS_266	SAMN04875592	N/A	0
C.jejuni_FDAARGOS_421	SAMN07312465	Avian	3
C.jejuni_FDAARGOS_422	SAMN07312466	Human	1
C.jejuni_FJ3124	SAMN05942183	Livestock	1
C.jejuni_FORC_046	SAMN05411282	Human	0
C.jejuni_FORC_083	SAMN08637757	Avian	1
C.jejuni_G1	SAMN03077634	Human	4
C.jejuni_GB03	SAMN15004773	Human	1
C.jejuni_GB18	SAMN15004774	Human	0
C.jejuni_GB19	SAMN05871073	Human	0
C.jejuni_GB26	SAMN05871074	Human	0
C.jejuni_GB28	SAMN15004775	Human	0
C.jejuni_GB60	SAMN15004776	Human	0
C.jejuni_HF5-4A-4	SAMN02630630	Enviromental	5
C.jejuni_HF5-5-1	SAMN02630631	Enviromental	0
C.jejuni_HF5-7-1	SAMN02630632	Enviromental	0
C.jejuni_HPC5	SAMN10034081	Livestock	4
C.jejuni_huA17	SAMN08687180	Human	1
C.jejuni_IA3902	SAMN02603425	Livestock	2
C.jejuni_ICDCCJ07001	SAMN02603201	N/A	1
C.jejuni_IF1100	SAMN05942179	Livestock	2
C.jejuni_LDG17f	SAMN11415929	Human	1
C.jejuni_M1	SAMN02603174	N/A	0
C.jejuni_M129	SAMN02990965	N/A	1
C.jejuni_MTVDSCj07	SAMN03380191	Livestock	0
C.jejuni_MTVDSCj13	SAMN03380192	Livestock	1
C.jejuni_MTVDSCj16	SAMN03380193	Livestock	2
C.jejuni_MTVDSCj20	SAMN02864993	Livestock	1
C.jejuni_NADC-20827	SAMN12725417	Avian	3
C.jejuni_NCTC	SAMEA1705929	Human	0
C.jejuni_NCTC-11168-GSv	SAMN02316409	N/A	0
C.jejuni_NCTC-11168-K12E5	SAMN02316405	N/A	0
C.jejuni_NCTC-11168-Kf1	SAMN02316408	N/A	0
C.jejuni_NCTC-11168-mcK12E5	SAMN02316406	N/A	0
C.jejuni_NCTC-11168-mfK12E5	SAMN02316407	N/A	0
C.jejuni_NCTC10983	SAMEA104210759	Human	0
C.jejuni_NCTC11168	SAMEA3672890	Human	0
C.jejuni_NCTC11351	SAMEA2479571	N/A	0
C.jejuni_NCTC11924	SAMEA104307714	Human	1
C.jejuni_NCTC11925	SAMEA3443779	Human	0
C.jejuni_NCTC11951	SAMEA4362433	N/A	5
C.jejuni_NCTC12658	SAMN20837287	N/A	0
C.jejuni_NCTC12662	SAMN06449041	N/A	0
C.jejuni_NCTC12851	SAMEA104167203	Livestock	0
C.jejuni_NCTC13255	SAMEA104167185	N/A	1
C.jejuni_NCTC13257	SAMEA104167186	Human	0
C.jejuni_NCTC13261	SAMEA104167187	N/A	1
C.jejuni_NCTC13265	SAMEA104167180	N/A	5
C.jejuni_NCTC13266	SAMEA104167178	N/A	1
C.jejuni_NCTC13268	SAMEA104167179	N/A	1
C.jejuni_NS4-1-1	SAMN02630633	Enviromental	0
C.jejuni_NS4-5-1	SAMN02630634	Enviromental	0
C.jejuni_NS4-9-1	SAMN02630635	Enviromental	0
C.jejuni_OBT12377	SAMN15508151	Human	0
C.jejuni_OBT12386	SAMN15508152	Human	0
C.jejuni_OBT12390	SAMN15508153	Human	0
C.jejuni_OBT12393	SAMN15508154	Human	0
C.jejuni_OD267	SAMN04545450	Livestock	2
C.jejuni_PT14	SAMN02604234	N/A	0
C.jejuni_R12	SAMN15004781	Human	1
C.jejuni_R14	SAMN02743813	N/A	4
C.jejuni_R16.0174	SAMN15156770	Human	0
C.jejuni_R16.2162	SAMN15156779	Human	0
C.jejuni_R16.4752	SAMN15156789	Human	0
C.jejuni_R18.1301	SAMN15156890	Human	2
C.jejuni_R19.1007	SAMN15156978	Human	2
C.jejuni_R23	SAMN15004782	Human	0
C.jejuni_R31	SAMN15004783	Human	0
C.jejuni_R4B202	SAMN14933899	Enviromental	0
C.jejuni_R72	SAMN15004784	Human	0
C.jejuni_R73	SAMN15004785	Human	0
C.jejuni_RM1221	SAMN14933898	N/A	3
C.jejuni_RM1245	SAMN15004777	Human	0
C.jejuni_RM1246-ERRC	SAMN07304762	Human	1
C.jejuni_RM1285	SAMN04323384	Livestock	1
C.jejuni_RM1477	SAMN15004778	Human	1
C.jejuni_RM1510	SAMN15004779	Human	1
C.jejuni_RM3147	SAMN15004780	Human	0
C.jejuni_RM3194	SAMN04455262	Human	0
C.jejuni_RM3196	SAMN03652743	Human	1
C.jejuni_RM3197	SAMN03652757	Human	1
C.jejuni_RM3420	SAMN05830826	Human	1
C.jejuni_S3	SAMN02603954	N/A	0
C.jejuni_SCJK2	SAMN11336895	Mammal	0
C.jejuni_SHI3134	SAMN22668673	Human	1
C.jejuni_SHI4648	SAMN22668674	Human	1
C.jejuni_SHI5328	SAMN22668675	Human	0
C.jejuni_SHI6972	SAMN22668676	Human	1
C.jejuni_TS1218	SAMN05942187	Livestock	1
C.jejuni_WP2202	SAMN04545451	Livestock	1
C.jejuni_X	SAMN02298816	Human	2
C.jejuni_YH001	SAMN03246887	N/A	2
C.jejuni_YH002	SAMN06290126	Mammal	2
C.jejuni_YH003	SAMN12249490	Livestock	1
C.jejuni_ZH003	SAMN14072382	Livestock	1
C.jejuni_ZH006	SAMN14072383	Livestock	1
C.jejuni_ZJB020	SAMN14072379	Livestock	0
C.jejuni_ZJB021	SAMN14072380	Livestock	0
C.jejuni_ZJB023	SAMN14072381	Livestock	0
C.jejuni_ZP3204	SAMN05942185	Livestock	1
C.jejuni_ZS004	SAMN14072384	Avian	1
C.jejuni_ZS005	SAMN14072385	Avian	1
C.jejuni_ZS006	SAMN14072386	Avian	1
C.jejuni_ZS007	SAMN14072387	Avian	1
C.jenjuni_FDAARGOS_295	SAMN06173308	Human	3
C.jenuni_YQ2210	SAMN05942186	Livestock	1
C.lanienae_MGYG-HGUT-02308	SAMEA5851812	Human	0
C.lanienae_NCTC-13003	SAMN03737976	N/A	0
C.lanienae_NCTC-13004	SAMN03737977	Human	0
C.lari_CCUG-22395	SAMN03248543	Human	0
C.lari_FDAARGOS_1101	SAMN16357270	N/A	1
C.lari_LMG-11760	SAMN03248542	Human	0
C.lari_LMG-21009	SAMN12636416	Crustaceans	0
C.lari_LMG-8846	SAMN14886909	Avian	1
C.lari_NCTC-11845	SAMN03248544	Enviromental	1
C.lari_NCTC11937	SAMEA104167213	N/A	0
C.lari_RM16701	SAMN03248545	Enviromental	0
C.lari_RM16712	SAMN03248546	Enviromental	0
C.lari_RM2100	SAMN02604025	N/A	1
C.lari_SCHS02	SAMN13340574	Avian	0
C.lari_Slaughter-Beach	SAMN03580996	Enviromental	1
C.lawsonii_CHY5	SAMN09274393	Livestock	0
C.mucosalis_ATCC-43264	SAMN14886971	Livestock	1
C.mucosalis_CCUG-21559	SAMN03737981	Livestock	4
C.novaezeelandiae_W441b	SAMN19672120	Enviromental	0
C.ornithocola_LMG-29815	SAMN10884421	Avian	1
C.peloridis_2016D-0074	SAMN16387700	Crustaceans	1
C.peloridis_LMG-23910	SAMN03248547	Crustaceans	0
C.pinnipediorum_RM17260	SAMN03737982	Mammal	3
C.pinnipediorum_RM17261	SAMN03737983	Mammal	3
C.pinnipediorum_RM17262	SAMN03737984	Mammal	0
C.pinnipediorum_RM18020	SAMN03737985	Mammal	2
C.pinnipediorum_RM18021	SAMN03737986	Mammal	2
C.rectus_ATCC-33238	SAMN03737987	Human	1
C.rectus_FDAARGOS_1549	SAMN22091646	N/A	1
C.showae_ATCC-51146	SAMN03737988	Human	0
C.showae_B91_SC	SAMEA4535847	Human	1
C.sp_19-13652	SAMD00325877	Enviromental	1
C.sp_2014D-0216	SAMN04545315	N/A	0
C.sp_CFSAN093224	SAMN11487378	Human	0
C.sp_CFSAN093226	SAMN11487369	Human	1
C.sp_CFSAN093227	SAMN11487373	Human	2
C.sp_CFSAN093238	SAMN11487388	Human	1
C.sp_CFSAN093241	SAMN11487363	Human	0
C.sp_CFSAN093246	SAMN11487354	Human	1
C.sp_CFSAN093256	SAMN11487386	Human	0
C.sp_CFSAN093259	SAMN11487387	Human	1
C.sp_CFSAN093260	SAMN11487389	Human	0
C.sp_RM10537	SAMN03737978	Avian	1
C.sp_RM12175	SAMN03737998	Mammal	1
C.sp_RM12651	SAMN03737964	N/A	2
C.sp_RM16192	SAMN03737970	Mammal	3
C.sp_RM16704	SAMN03248551	Enviromental	0
C.sp_RM50004	SAMN03737962	Avian	1
C.sp_RM6137	SAMN03737993	Livestock	1
C.sp_RM6914	SAMN03737965	Livestock	2
C.sp_RM8964	SAMN03737996	Mammal	2
C.sp._CCUG-57310	SAMN10884422	Mammal	1
C.sputorum_CCUG-20703	SAMN03737989	Livestock	0
C.sputorum_LMG-11764	SAMN03737990	Human	0
C.sputorum_LMG-7795	SAMN12636417	Human	0
C.sputorum_RM3237	SAMN03737991	N/A	0
C.sputorum_RM8705	SAMN03737992	Livestock	0
C.subantarticus_LMG-24374	SAMN03248548	Avian	1
C.subantarticus_LMG-24377	SAMN03248549	Avian	2
C.upsaliensis_17-M197059	SAMEA9957328	Mammal	1
C.upsaliensis_CCUG-14913	SAMEA9957327	Mammal	0
C.upsaliensis_NCTC11541	SAMEA4030738	Mammal	1
C.upsaliensis_RM3940	SAMN03737994	Human	1
C.ureolyticus_LMG-6451	SAMN14887001	N/A	1
C.ureolyticus_RIGS-9880	SAMN03737995	Human	1
C.volucris_2014D-0083	SAMN05230293	N/A	1
C.volucris_LMG-24379	SAMN03248550	Avian	1
C.volucris_LMG-24380	SAMN12636418	Avian	1
