# Supplementary material for: Campylobacter prophage diversity reveals pervasive recombination between prophages from different Campylobacter species
Source: Microbiol Spectr. 2023 Dec 13;12(1):e02795-23. doi: 10.1128/spectrum.02795-23 (PMC10782988; doi:10.1128/spectrum.02795-23)
Supplement: Supplementary material 2 — List of Campylobacter bacteriophage genomes used. [file spectrum.02795-23-s0002.xlsx]

## Sheet: Sheet1
Supplementary material 2. List of Campylobacter bacteriophage genomes used.
Accession number	Phage ID
NC_027989.1	phage_vB_CcoM-IBB_35
MW462221.1	phage_CAM-P21
MN530981.1	phage_DA10
OP697049.1	phage_PC22
OP686972.1	phage_PC11
MZ047271.2	phage_PC10
KF751793.1	phage_CJIE4-1
KF751794.1	phage_CJIE4-2
KF751797.1	phage_CJIE4-5
KF751795.1	phage_CJIE4-3
MG065660.1	phage_C8
MG065642.1	phage_A148
MG065692.1	phage_C13
MG065686.1	phage_A18a
MG065691.1	phage_A11a
MG065664.1	phage_A132
MG065668.1	phage_A126
MG065650.1	phage_B15
MG065645.1	phage_A145
MG065689.1	phage_A110a
MG065639.1	phage_A150
MG065656.1	phage_C3
MG065653.1	phage_C14
MG065652.1	phage_C11
MG065676.1	phage_A116
MG065684.1	phage_A138
MG065659.1	phage_C5
MG065661.1	phage_C9
MG065658.1	phage_C7
MG065682.1	phage_A112b
MG065646.1	phage_D1
MG065647.1	phage_D#
MG065674.1	phage_A140
MG065677.1	phage_A13b
MG065648.1	phage_A144
MG065637.1	phage_A15b
MG065688.1	phage_A110b
MG065678.1	phage_A115a
MG065638.1	phage_A15a
MG065685.1	phage_A112a
MG065673.1	phage_A119
MG065636.1	phage_A16a
MG065669.1	phage_A123
MG065675.1	phage_A118
MG065657.1	phage_C4
MG065643.1	phage_E6
MG065649.1	phage_A143
MG065680.1	phage_A113
MG065651.1	phage_C10
MG065683.1	phage_B14
NC_031909.1	phage PC14
NC_019507.1	phage CP21
NC_027997.1	phage CP220
NC_018861.1	phage CP30A
NC_042112.1	phage CP81
NC_027996.1	phage CPt10
NC_016562.1	phage CPX
NC_041896.1	phage vB_CjeM_Los1
NC_015464.1	phage NCTC12673
