# Supplementary material for: Campylobacter prophage diversity reveals pervasive recombination between prophages from different Campylobacter species
Source: Microbiol Spectr. 2023 Dec 13;12(1):e02795-23. doi: 10.1128/spectrum.02795-23 (PMC10782988; doi:10.1128/spectrum.02795-23)
Supplement: Supplementary material 3 — List of phages grouped in clusters at genus and species level. [file spectrum.02795-23-s0003.xlsx]

## Sheet: Sheet1
Supplementary material 3. List of phages grouped in clusters at genus and species level.
Phage_ID	Species_cluster	Genus_cluster	Host	Family (NCBI)	Genus (NCBI)	Group
phage_117	18	6	C.jejuni_CJ677CC520			A
phage_81	18	6	C.jejuni_CJ677CC519			A
phage_75	21	6	C.jejuni_CJ677CC094			A
phage_127	21	6	C.jejuni_CJ677CC040			A
phage_72	21	6	C.jejuni_CJ677CC013			A
phage_79	312	6	C.jejuni_CJ677CC064			A
phage_91	312	6	C.jejuni_CJ677CC524			A
phage_101	11	6	C.jejuni_CJ677CC530			A
phage_102	11	6	C.jejuni_CJ677CC532			A
phage_106	11	6	C.jejuni_CJ677CC062			A
phage_115	11	6	C.jejuni_CJ677CC528			A
phage_2	11	6	C.jejuni_CJ677CC010			A
phage_40	267	7	C.jejuni_HF5-4A-4			A
phage_121	20	7	C.jejuni_CJ677CC085			A
phage_122	20	7	C.jejuni_CJ677CC052			A
phage_77	20	7	C.jejuni_CJ677CC541			A
phage_124	16	7	C.jejuni_CJ677CC523			A
phage_113	16	7	C.jejuni_CJ677CC537			A
phage_71	16	7	C.jejuni_CJ677CC058			A
phage_80	16	7	C.jejuni_CJ677CC026			A
phage_73	16	7	C.jejuni_CJ677CC100			A
phage_118	16	7	C.jejuni_CJ677CC014			A
phage_96	16	7	C.jejuni_CJ677CC086			A
phage_92	16	7	C.jejuni_CJ677CC016			A
phage_128	16	7	C.jejuni_CJ677CC061			A
phage_82	16	7	C.jejuni_CJ677CC002			A
phage_112	12	7	C.jejuni_CJ677CC033			A
phage_85	12	7	C.jejuni_CJ677CC073			A
phage_110	12	7	C.jejuni_CJ677CC032			A
phage_114	12	7	C.jejuni_CJ677CC542			A
phage_126	12	7	C.jejuni_CJ677CC540			A
phage_66	12	7	C.jejuni_CJ677CC539			A
phage_93	12	7	C.jejuni_CJ677CC041			A
phage_95	12	7	C.jejuni_CJ677CC034			A
phage_78	12	7	C.jejuni_CJ677CC024			A
phage_89	12	7	C.jejuni_CJ677CC526			A
phage_87	12	7	C.jejuni_CJ677CC521			A
phage_94	12	7	C.jejuni_CJ677CC535			A
phage_108	12	7	C.jejuni_CJ677CC538			A
phage_98	12	7	C.jejuni_CJ677CC012			A
phage_97	12	7	C.jejuni_CJ677CC095			A
phage_104	12	7	C.jejuni_CJ677CC531			A
phage_103	12	7	C.jejuni_CJ677CC529			A
phage_84	12	7	C.jejuni_CJ677CC534			A
phage_123	12	7	C.jejuni_CJ677CC078			A
phage_90	12	7	C.jejuni_CJ677CC036			A
phage_107	12	7	C.jejuni_CJ677CC059			A
phage_120	12	7	C.jejuni_CJ677CC039			A
phage_99	12	7	C.jejuni_CJ677CC092			A
phage_70	12	7	C.jejuni_CJ677CC047			A
phage_76	12	7	C.jejuni_CJ677CC008			A
phage_228	118	77	C.jejuni_CFSAN054106			A
phage_68	309	77	C.jejuni_CJ677CC533			A
phage_417	281	136	C.jejuni_NCTC13265			A
phage_67	308	148	C.jejuni_CJ677CC533			A
phage_32	209	12	C.coli_RM4661			B
phage_33	216	12	C.coli_RM4661			B
phage_395	262	19	C.coli_P4581			B
phage_197	88	19	C.coli_YH502			B
phage_200	91	19	C.coli_OR12			B
phage_201	92	19	C.coli_OR12			B
phage_366	239	19	C.coli_R19.0895			B
phage_134	28	19	C.coli_BFR-CA-9557			B
phage_429	291	19	C.jejuni_CC177238			B
phage_250	142	19	C.coli_S9			B
phage_353	232	19	C.coli_CC19CH075			B
phage_355	232	19	C.coli_CC19CH076			B
phage_227	117	19	C.jejuni_CFSAN054106			B
phage_266	156	19	C.coli_AR-0418			B
phage_351	231	19	C.jejuni_CC19PF065			B
phage_220	110	19	C.coli_meC0281			B
phage_369	242	19	C.coli_R18.1828			B
phage_371	242	19	C.coli_R19.1157			B
phage_267	157	19	C.coli_AR-0418			B
phage_348	229	19	C.coli_CC19DZ036			B
phage_350	229	19	C.coli_CC19DZ037			B
phage_174	70	50	C.coli_14983A			B
phage_372	245	50	C.coli_R19.1157			B
phage_189	80	53	C.coli_MG1116			B
phage_188	79	53	C.coli_YF2105			B
phage_192	79	53	C.coli_BG2108			B
phage_229	119	78	C.jejuni_CFSAN054106			B
phage_CAM-P21	343	78	N/A	Unclassified	Unclassified	B
phage_382	255	93	C.coli_C203016			B
phage_268	158	93	C.coli_AR-0417			B
phage_386	256	93	C.coli_C203018			B
phage_383	256	93	C.coli_C203110			B
phage_385	256	93	C.coli_C203115			B
phage_273	163	12	C.jejuni_NADC-20827			C
phage_161	57	12	C.jejuni_RM3197			C
phage_162	57	12	C.jejuni_RM3196			C
phage_415	57	12	C.jejuni_NCTC13266			C
phage_12	19	12	C.jejuni_ICDCCJ07001			C
phage_393	261	12	C.jejuni_CMP10201			C
phage_394	261	12	C.jejuni_CMP10190			C
phage_430	292	12	C.jejuni_CJ121364			C
phage_209	100	12	C.jejuni_RM1246-ERRC			C
phage_57	305	12	C.jejuni_YH001			C
phage_165	60	12	C.jejuni_WP2202			C
phage_60	307	12	C.jejuni_01-1512			C
phage_63	307	12	C.jejuni_00-0949			C
phage_249	140	12	C.jejuni_9090			C
phage_247	138	12	C.jejuni_LDG17f			C
phage_257	147	12	C.sp_CFSAN093259			C
phage_213	103	12	C.jejuni_FDAARGOS_422			C
phage_358	233	12	C.jejuni_RM1510			C
phage_422	233	12	C.jejuni_NCTC13255			C
phage_345	145	12	C.jejuni_CJP19-D445			C
phage_361	145	12	C.jejuni_RM1477			C
phage_253	145	12	C.sp_CFSAN093227			C
phage_256	145	12	C.sp_CFSAN093246			C
phage_333	220	12	C.jejuni_C201			C
phage_291	180	12	C.jejuni_2016-IZSVE-19-111250			C
phage_344	180	12	C.jejuni_CJP19-D996			C
phage_234	125	12	C.jejuni_HPC5			C
phage_28	170	12	C.jejuni_R14			C
phage_19	81	12	C.jejuni_00-2544			C
phage_280	171	12	C.jejuni_ZS004			C
phage_360	235	12	C.jejuni_GB03			C
phage_255	146	12	C.sp_CFSAN093238			C
phage_238	129	12	C.jejuni_CLB104			C
phage_239	129	12	C.jejuni_CLB104			C
phage_367	240	26	C.jejuni_R18.1301			C
phage_141	36	26	C.jejuni_CJ071CC464			C
phage_402	269	26	C.jejuni_15516C			C
phage_418	282	41	C.jejuni_NCTC13265			C
phage_210	101	41	C.jejuni_FDAARGOS_421			C
phage_341	101	41	C.jejuni_RM1221			C
phage_376	249	41	C.jejuni_R19.1007			C
phage_377	249	41	C.jejuni_R19.1007			C
phage_269	159	41	C.jejuni_AR-0412			C
phage_431	293	41	C.jejuni_CJ121364			C
phage_205	96	41	C.jejuni_YH002			C
phage_29	178	41	C.jejuni_F38011			C
phage_416	55	41	C.jejuni_NCTC13268			C
phage_181	55	41	C.jejuni_RM3420			C
phage_16	55	41	C.jejuni_00-2538			C
phage_21	55	41	C.jejuni_00-2425			C
phage_365	238	41	C.jejuni_G1			C
phage_258	148	41	C.jejuni_YH003			C
phage_403	270	41	C.jejuni_15516C			C
phage_362	236	24	C.jejuni_G1			D
phage_167	62	24	C.jejuni_OD267			D
phage_277	167	24	C.jejuni_CFSAN032806			D
phage_14	34	24	C.jejuni_IA3902			D
phage_248	139	24	C.jejuni_9090			D
phage_177	72	24	C.jejuni_MTVDSCj16			D
phage_419	72	24	C.jejuni_NCTC13265			D
phage_176	72	24	C.jejuni_MTVDSCj13			D
phage_186	72	24	C.jejuni_IF1100			D
phage_363	237	24	C.jejuni_G1			D
phage_25	141	24	C.jejuni_R14			D
phage_139	33	24	C.jejuni_CJ031CC45			D
phage_143	38	24	C.jejuni_CJ018CCUA			D
phage_364	38	24	C.jejuni_G1			D
phage_235	126	24	C.jejuni_HPC5			D
phage_26	126	24	C.jejuni_R14			D
phage_185	78	24	C.jejuni_FJ3124			D
phage_58	78	24	C.jejuni_01-1512			D
phage_62	78	24	C.jejuni_00-0949			D
phage_15	45	24	C.jejuni_32488			D
phage_3	45	24	C.jejuni_BP18682			D
phage_275	165	24	C.jejuni_CFSAN032806			D
phage_276	166	24	C.jejuni_CFSAN032806			D
phage_41	276	81	C.jejuni_HF5-4A-4			D
phage_237	128	81	C.jejuni_HPC5			D
phage_37	243	81	C.jejuni_HF5-4A-4			D
phage_374	247	81	C.jejuni_X			D
phage_38	252	81	C.jejuni_HF5-4A-4			D
phage_39	259	81	C.jejuni_HF5-4A-4			D
phage_381	254	128	C.coli_FDAARGOS_1466			D
phage_408	274	131	C.jejuni_NCTC11951			D
phage_410	277	131	C.jejuni_NCTC11951			D
phage_412	277	131	C.jejuni_NCTC11951			D
phage_411	278	133	C.jejuni_NCTC11951			D
phage_421	284	137	C.jejuni_NCTC13265			D
phage_69	310	137	C.jejuni_CJ677CC533			D
phage_45	294	143	C.subantarticus_LMG-24374			D
phage_46	295	144	C.subantarticus_LMG-24377			D
phage_137	31	22	C.gracilis_ATCC-33236			E
phage_389	258	22	C.gracilis_FDAARGOS_1548			E
phage_144	39	28	C.conscisus_ATCC-33237			E
phage_151	47	34	C.sp_RM6914			E
phage_154	50	37	C.pinnipediorum_RM17260			E
phage_157	50	37	C.pinnipediorum_RM17261			E
phage_170	66	46	C.hyointestinalis_CCUG-27631			E
phage_172	68	48	C.pinnipediorum_RM18020			E
phage_180	75	48	C.pinnipediorum_RM18021			E
phage_215	105	68	C.fetus_772			E
phage_251	143	88	C.hyointestinalis_S12			E
phage_296	185	106	C.blaseri_LMG-30333			E
phage_426	288	140	C.showae_B91_SC			E
phage_11	14	9	C.lari_RM2100			F
phage_279	169	14	C.jejuni_ZS005			F
phage_368	241	14	C.jejuni_R18.1301			F
phage_252	144	14	C.sp_CFSAN093226			F
phage_272	162	14	C.jejuni_NADC-20827			F
phage_342	162	14	C.jejuni_RM1221			F
phage_59	306	14	C.jejuni_01-1512			F
phage_231	122	14	C.jejuni_12567			F
phage_187	65	14	C.jejuni_IF1100			F
phage_211	65	14	C.jejuni_FDAARGOS_421			F
phage_65	65	14	C.jejuni_00-6200			F
phage_22	65	14	C.jejuni_00-2425			F
phage_20	65	14	C.jejuni_00-2544			F
phage_17	65	14	C.jejuni_00-2538			F
phage_18	65	14	C.jejuni_00-2546			F
phage_175	71	14	C.coli_14983A			F
phage_398	264	14	C.jejuni_15065A			F
phage_400	264	14	C.coli_14158-6			F
phage_166	61	14	C.jejuni_OD267			F
phage_61	61	14	C.jejuni_00-0949			F
phage_64	23	14	C.jejuni_00-1597			F
phage_356	23	14	C.jejuni_CAMSA2038			F
phage_43	23	14	C.jejuni_D42a			F
phage_56	23	14	C.jejuni_YH001			F
phage_357	23	14	C.jejuni_CAMSA2002			F
phage_13	23	14	C.jejuni_IA3902			F
phage_42	23	14	C.jejuni_M129			F
phage_CJIE4-1	61	14	N/A	Unclassified	Unclassified	F
phage_CJIE4-2	23	14	N/A	Unclassified	Unclassified	F
phage_CJIE4-3	162	14	N/A	Unclassified	Unclassified	F
phage_CJIE4-5	306	14	N/A	Unclassified	Unclassified	F
phage_PC10	346	14	N/A	Unclassified	Unclassified	F
phage_223	113	74	C.jejuni_CFSAN054107			F
phage_224	114	75	C.jejuni_CFSAN054107			F
phage_241	132	84	C.volucris_2014D-0083			F
phage_261	151	84	C.volucris_LMG-24380			F
phage_48	151	84	C.volucris_LMG-24379			F
phage_414	280	135	C.insulaenigrae_NCTC12927			F
phage_44	280	135	C.insulaenigrae_NCTC-12927			F
phage_306	196	43	C.fetus_CFViADRI1362			G
phage_163	58	43	C.fetus_01/165			G
phage_30	189	43	C.fetus_cfvi03-293			G
phage_164	59	44	C.fetus_01/165			G
phage_334	221	89	C.fetus_CFF02A725-35A			G
phage_304	194	89	C.fetus_CFViADRI1362			G
phage_309	198	89	C.fetus_CFViADRI1362			G
phage_259	149	89	C.fetus_INIA/17144			G
phage_405	271	89	C.fetus_84-112			G
phage_308	197	89	C.fetus_CFViADRI1362			G
phage_319	208	89	C.fetus_CFV08A1102-42A			G
phage_325	208	89	C.fetus_CFV08A948-2A			G
phage_311	201	90	C.fetus_CFViADRI545			G
phage_313	201	90	C.fetus_CFViADRI545			G
phage_260	150	90	C.fetus_INIA/17144			G
phage_54	303	90	C.fetus_97_608			G
phage_320	210	90	C.fetus_CFV08A1102-42A			G
phage_323	210	90	C.fetus_CFV08A948-2A			G
phage_51	300	90	C.fetus_04_554			G
phage_302	192	90	C.fetus_CFViADRI1362			G
phage_307	192	90	C.fetus_CFViADRI1362			G
phage_262	152	91	C.fetus_NCTC-10354			G
phage_312	202	91	C.fetus_CFViADRI545			G
phage_406	272	91	C.fetus_84-112			G
phage_53	302	91	C.fetus_97_608			G
phage_321	211	91	C.fetus_CFV08A1102-42A			G
phage_324	211	91	C.fetus_CFV08A948-2A			G
phage_315	204	92	C.fetus_CFViADRI545			G
phage_263	153	92	C.fetus_NCTC-10354			G
phage_316	205	92	C.fetus_CFViADRI545			G
phage_303	193	92	C.fetus_CFViADRI1362			G
phage_326	213	92	C.fetus_CFV08A948-2A			G
phage_305	195	92	C.fetus_CFViADRI1362			G
phage_310	200	92	C.fetus_CFViADRI1362			G
phage_297	186	107	C.corcagiensis_LMG-27932			G
phage_338	225	107	C.corcagiensis_2016D-0077			G
phage_31	199	112	C.fetus_cfvi03-293			G
phage_52	301	113	C.fetus_97_608			G
phage_314	203	113	C.fetus_CFViADRI545			G
phage_404	203	113	C.fetus_84-112			G
phage_317	206	114	C.fetus_CFViADRI545			G
phage_322	212	114	C.fetus_CFV08A1102-42A			G
phage_4	266	116	C.fetus_82-40			G
phage_327	214	116	C.fetus_CFF00A031			G
phage_328	214	116	C.fetus_CFF09A980			G
phage_378	250	125	C.hominis_FDAARGOS_1467			G
phage_8	313	125	C.hominis_Baa-381			G
phage_119	8	3	C.jejuni_CJ677CC014			H
phage_1	8	3	C.jejuni_CJ677CC010			H
phage_105	8	3	C.jejuni_CJ677CC531			H
phage_168	63	5	C.jejuni_RM1285			H
phage_23	120	5	C.jejuni_4031			H
phage_50	299	5	C.jejuni_MTVDSCj20			H
phage_88	10	5	C.jejuni_CJ677CC521			H
phage_100	10	5	C.jejuni_CJ677CC530			H
phage_125	10	5	C.jejuni_CJ677CC523			H
phage_109	13	8	C.jejuni_CJ677CC538			H
phage_83	314	8	C.jejuni_CJ677CC002			H
phage_230	121	10	C.jejuni_huA17			H
phage_274	164	10	C.jejuni_NADC-20827			H
phage_283	172	10	C.jejuni_ZS007			H
phage_111	15	10	C.jejuni_CJ677CC032			H
phage_86	315	10	C.jejuni_CJ677CC073			H
phage_133	27	18	C.lari_Slaughter_Beach			H
phage_138	32	23	C.jejuni_CJ515CC45			H
phage_74	311	23	C.jejuni_CJ677CC100			H
phage_392	260	23	C.jejuni_SHI3134			H
phage_390	260	23	C.jejuni_SHI6972			H
phage_391	260	23	C.jejuni_SHI4648			H
phage_178	73	23	C.jejuni_MTVDSCj16			H
phage_359	73	23	C.jejuni_R12			H
phage_140	35	25	C.jejuni_CJ017CCUA			H
phage_142	37	27	C.jejuni_CJ018CCUA			H
phage_397	263	49	C.jejuni_15065A			H
phage_173	69	49	C.coli_14983A			H
phage_191	83	49	C.coli_WA333			H
phage_34	226	49	C.coli_RM4661			H
phage_399	265	49	C.coli_14158-6			H
phage_236	127	52	C.jejuni_HPC5			H
phage_27	127	52	C.jejuni_R14			H
phage_182	76	52	C.jejuni_ZP3204			H
phage_183	76	52	C.jenuni_YQ2210			H
phage_222	112	52	C.jejuni_CFSAN054107			H
phage_184	77	52	C.jejuni_TS1218			H
phage_254	77	52	C.sp_CFSAN093227			H
phage_190	82	54	C.coli_BP3183			H
phage_214	104	54	C.coli_YH503			H
phage_396	104	54	C.coli_YH504			H
phage_212	102	67	C.jejuni_FDAARGOS_421			H
phage_343	102	67	C.jejuni_RM1221			H
phage_265	155	67	C.jejuni_AR-0419			H
phage_420	283	67	C.jejuni_NCTC13265			H
phage_217	107	70	C.jenjuni_FDAARGOS_295			H
phage_6	107	70	C.jejuni_269.97			H
phage_218	108	71	C.jenjuni_FDAARGOS_295			H
phage_7	108	71	C.jejuni_269.97			H
phage_219	109	72	C.coli_meC0281			H
phage_246	137	72	C.coli_16SHKX65C			H
phage_352	228	72	C.coli_CC19CH075			H
phage_354	228	72	C.coli_CC19CH076			H
phage_347	228	72	C.coli_CC19DZ036			H
phage_349	228	72	C.coli_CC19DZ037			H
phage_221	111	73	C.coli_meC0280			H
phage_264	154	73	C.coli_AR-0420			H
phage_226	116	76	C.jejuni_CFSAN054106			H
phage_401	268	76	C.coli_14240-1			H
phage_375	248	79	C.jejuni_X			H
phage_232	123	79	C.jejuni_12660			H
phage_423	285	79	C.jejuni_NCTC13261			H
phage_270	160	94	C.coli_AR-0411			H
phage_35	230	94	C.coli_RM1875			H
phage_278	168	96	C.jejuni_ZS006			H
phage_281	168	96	C.jejuni_ZH006			H
phage_282	168	96	C.jejuni_ZH003			H
phage_292	181	102	C.armoricus_CCUG-73571			H
phage_293	182	103	C.lari_LMG-8846			H
phage_346	227	103	C.lari_FDAARGOS_1101			H
phage_300	190	110	C.ornithocola_LMG-29815			H
phage_329	215	117	C.sp_RM10537			H
phage_373	246	124	C.coli_R19.1157			H
phage_379	251	126	C.coli_FDAARGOS_1466			H
phage_380	253	127	C.coli_FDAARGOS_1466			H
phage_384	257	129	C.coli_C203112			H
phage_49	297	146	C.lari_NCTC-11845			H
phage_116	17	11	C.jejuni_CJ677CC520			I
phage_206	97	64	C.cuniculorum_LMG-24588			I
phage_339	97	64	C.cuniculorum_2010D-8469			I
phage_207	98	65	C.cuniculorum_LMG-24588			I
phage_340	98	65	C.cuniculorum_2010D-8469			I
phage_208	99	66	C.avium_LGM-24591			I
phage_244	135	87	C.helveticus_2013D-9613			I
phage_301	191	111	C.upsaliensis_RM3940			I
phage_413	279	134	C.upsaliensis_NCTC11541			I
phage_DA10	345	170	N/A	Unclassified	Unclassified	I
phage_PC11	347	170	N/A	Unclassified	Unclassified	I
phage_PC22	347	170	N/A	Unclassified	Unclassified	I
phage_CP30A	3	1	N/A	Eucampyvirinae	Fletchervirus	J
phage_CP81	2	1	N/A	Eucampyvirinae	Fletchervirus	J
phage_CPX	2	1	N/A	Eucampyvirinae	Fletchervirus	J
phage_Los1	7	1	N/A	Eucampyvirinae	Fletchervirus	J
phage_NCTC12673	1	1	N/A	Eucampyvirinae	Fletchervirus	J
phage_PC14	1	1	N/A	Eucampyvirinae	Fletchervirus	J
phage_CP21	4	2	N/A	Eucampyvirinae	Firehammervirus	J
phage_CP220	6	2	N/A	Eucampyvirinae	Firehammervirus	J
phage_CPt10	5	2	N/A	Eucampyvirinae	Firehammervirus	J
phage_194	85	56	C.sp_RM8964			J
phage_vB_CcoM-IBB_35	348	171	N/A	Eucampyvirinae	Firehammervirus	J
phage_198	89	59	C.coli_OR12			K
phage_199	90	60	C.coli_OR12			K
phage_225	115	60	C.jejuni_CFSAN054106			K
phage_202	93	61	C.helveticus_ATCC-51209			K
phage_203	94	62	C.helveticus_ATCC-51209			K
phage_245	136	62	C.helveticus_2013D-9613			K
phage_204	95	63	C.jejuni_YH002			K
phage_36	234	63	C.coli_RM1875			K
phage_216	106	69	C.jenjuni_FDAARGOS_295			K
phage_5	298	69	C.jejuni_269.97			K
phage_240	131	83	C.canadensis_LMG-24001			K
phage_242	133	85	C.helveticus_2013D-9613			K
phage_243	134	86	C.helveticus_2013D-9613			K
phage_271	161	95	C.armoricus_CA639			K
phage_298	187	108	C.corcagiensis_LMG-27932			K
phage_337	224	108	C.peloridis_2016D-0074			K
phage_299	188	109	C.sp._CCUG-57310			K
phage_318	207	115	C.fetus_CFViADRI545			K
phage_330	217	118	C.sp_RM50004			K
phage_331	218	119	C.sp_RM12651			K
phage_332	219	120	C.sp_RM12651			K
phage_370	244	123	C.coli_R19.0802			K
phage_407	273	130	C.fetus_84-112			K
phage_409	275	132	C.jejuni_NCTC11951			K
phage_424	286	138	C.jejuni_NCTC11924			K
phage_425	287	139	C.insulaenigrae_NCTC12928			K
phage_428	290	142	C.upsaliensis_17-M197059			K
phage_47	296	145	C.subantarticus_LMG-24377			K
phage_55	304	147	C.fetus_97_608			K
phage_10	9	4	C.conscisus_13826			L
phage_129	22	13	C.fetus_Sp3			L
phage_130	24	15	C.iguaniorum_2463D			L
phage_131	25	16	C.iguaniorum_2463D			L
phage_132	26	17	C.iguaniorum_2463D			L
phage_135	29	20	C.ureolyticus_RIGS-9880			L
phage_136	30	21	C.gracilis_ATCC-33236			L
phage_388	30	21	C.gracilis_FDAARGOS_1548			L
phage_145	40	29	C.mucosalis_CCUG-21559			L
phage_146	41	30	C.mucosalis_CCUG-21559			L
phage_147	42	30	C.mucosalis_CCUG-21559			L
phage_148	43	31	C.mucosalis_CCUG-21559			L
phage_149	44	32	C.rectus_ATCC-33238			L
phage_387	44	32	C.rectus_FDAARGOS_1549			L
phage_150	46	33	C.sp_RM6914			L
phage_152	48	35	C.pinnipediorum_RM17260			L
phage_155	51	35	C.pinnipediorum_RM17261			L
phage_153	49	36	C.pinnipediorum_RM17260			L
phage_156	52	38	C.pinnipediorum_RM17261			L
phage_158	53	39	C.sp_RM16192			L
phage_159	54	40	C.sp_RM16192			L
phage_160	56	42	C.sp_RM16192			L
phage_169	64	45	C.hyointestinalis_CCUG-27631			L
phage_171	67	47	C.pinnipediorum_RM18020			L
phage_179	74	51	C.pinnipediorum_RM18021			L
phage_193	84	55	C.sp_RM6137			L
phage_195	86	57	C.sp_RM8964			L
phage_196	87	58	C.sp_RM12175			L
phage_24	130	82	C.sp_19-13652			L
phage_284	173	97	C.jejuni_19S00001			L
phage_285	174	98	C.concisus_H1O1			L
phage_289	177	98	C.concisus_P26UCO-S2			L
phage_286	175	99	C.concisus_P3UCB1			L
phage_287	175	99	C.concisus_P3UCO1			L
phage_288	176	100	C.concisus_P26UCO-S2			L
phage_290	179	101	C.concisus_P10CDO-S2			L
phage_294	183	104	C.mucosalis_ATCC-43264			L
phage_295	184	105	C.ureolyticus_LMG-6451			L
phage_335	222	121	C.concisus_P1CDO2			L
phage_427	289	141	C.curvus_MGYG-HGUT-01706			L
phage_9	289	141	C.curvus_525.92			L
phage_233	124	80	C.jejuni_FORC_083			M
phage_336	223	122	C.concisus_P1CDO2			M
phage_A110b	317	150	N/A	Drexlerviridae	Rtpvirus	M
phage_A112a	318	151	N/A	Drexlerviridae	Hanrivervirus	M
phage_A15a	332	151	N/A	Drexlerviridae	Hanrivervirus	M
phage_A113	320	153	N/A	Drexlerviridae	Hanrivervirus	M
phage_A118	323	153	N/A	Drexlerviridae	Unclassified	M
phage_A123	323	153	N/A	Drexlerviridae	Unclassified	M
phage_A143	320	153	N/A	Drexlerviridae	Hanrivervirus	M
phage_A16a	334	153	N/A	Drexlerviridae	Hanrivervirus	M
phage_C4	320	153	N/A	Drexlerviridae	Hanrivervirus	M
phage_E6	320	153	N/A	Drexlerviridae	Hanrivervirus	M
phage_A115a	321	154	N/A	Unclassified	Unclassified	M
phage_A119	324	156	N/A	Drexlerviridae	Hanrivervirus	M
phage_A11a	325	157	N/A	Unclassified	Unclassified	M
phage_A18a	325	157	N/A	Unclassified	Unclassified	M
phage_A144	330	160	N/A	Unclassified	Dhillonvirus	M
phage_A15b	333	162	N/A	Drexlerviridae	Unclassified	M
phage_B14	335	163	N/A	Unclassified	Lambdavirus	M
phage_A110a	316	149	N/A	Stephanstirmvirinae	Justusliebigvirus	N
phage_A145	316	149	N/A	Stephanstirmvirinae	Justusliebigvirus	N
phage_A150	316	149	N/A	Stephanstirmvirinae	Justusliebigvirus	N
phage_C3	316	149	N/A	Stephanstirmvirinae	Justusliebigvirus	N
phage_A112b	319	152	N/A	Vequintavirinae	Vequintavirus	N
phage_A13b	329	152	N/A	Vequintavirinae	Vequintavirus	N
phage_A140	329	152	N/A	Vequintavirinae	Vequintavirus	N
phage_C7	319	152	N/A	Vequintavirinae	Vequintavirus	N
phage_C9	319	152	N/A	Vequintavirinae	Vequintavirus	N
phage_D#	344	152	N/A	Vequintavirinae	Vequintavirus	N
phage_D1	344	152	N/A	Vequintavirinae	Vequintavirus	N
phage_A116	322	155	N/A	Vequintavirinae	Unclassified	N
phage_C11	338	155	N/A	Vequintavirinae	Unclassified	N
phage_A126	326	158	N/A	Ounavirinae	Unclassified	N
phage_A132	327	158	N/A	Ounavirinae	Unclassified	N
phage_A138	328	159	N/A	Vequintavirinae	Unclassified	N
phage_A148	331	161	N/A	Demerecviridae	Epseptimavirus	N
phage_B15	336	164	N/A	Stephanstirmvirinae	Phapecoctavirus	N
phage_C10	337	165	N/A	Unclassified	Unclassified	N
phage_C13	339	166	N/A	Epseptimavirus	Tequintavirus	N
phage_C14	340	167	N/A	Vequintavirinae	Unclassified	N
phage_C5	341	168	N/A	Vequintavirinae	Unclassified	N
phage_C8	342	169	N/A	Demerecviridae	Tequintavirus	N
List of phages grouped into clusters at the genus (70% intergenomic similarity) and species (95% intergenomic similarity) levels according to VIRIDIC. Colors indicate different clusters at the genus level that had five or more members (colors correspond to those in Figure 2 and Supplementary Material 4). The host column indicates the genome in which the prophage was identified. In the case of pha…
